# Supplementary material for: The Association Between Onset of Staphylococcal Non-menstrual Toxic Shock Syndrome With Inducibility of Toxic Shock Syndrome Toxin-1 Production
Source: Front Microbiol. 2022 Mar 14;13:765317. doi: 10.3389/fmicb.2022.765317 (PMC8964310; doi:10.3389/fmicb.2022.765317)
Supplement: Supplementary file 1 [file Table_1.xlsx]

## Sheet: Sheet1
TABLE S1. Clinical information on patients affected by toxic shock syndrome from which the strain was derived
No	Strain	Age	Gender	Disease	Comorbidities	Toxins	Fever1	Rash2	Desquamation3	Hypotension4	Multisystem5	gastrointestinal6	Muscular7	Mucous8	Renal9	Hepatic10	Platelet11	CNS12
1	Sak-1	39	M	Infectious endocarditis after mitral valve repair	mitral valve prolapse	TSST-1	+	unknown	Death*	+	+	unknown	unknown	+	+	unknown	unknown	unknown
2	JMUB3007	55	M	Surgical site infection in the pelvis	hypertention, ischemic heart disese	TSST-1	-	+	Death*	+	+	+	unknown	unknown	+	+	-	+
3	JMUB3024	57	M	Surgical site infection in the mandibula	tongue cancer	TSST-1	+	unknown	+	+	+	unknown	+	unknown	+	+	unknown	unknown
4	JMUB3011	47	F	surgical site infection in the breast	hypertention	TSST-1, Enterotoxin C	+	+	+	-	+	+	+		+	-	-	+
5	JMUB3035	63	M	burn wound infection	None	TSST-1, Enterotoxin C	+	+	+	+	+	+	unknown	unknown	+	unknown	+	unknown
6	JMUB3036	1	M	burn wound infection	None	unknown	+	+	+	+	+	+	+	unknown	+	+	+	unknown
7	JMUB3038	13	M	Enterocolitis	Carnitine palmitoyltransferase I gene polymorphism	TSST-1	+	+	unknown	+	+	+	+		+	+	+	+
	1. Fever: temparature ≧38.9℃
	2. Rash: diffuse macular erythroderma
	3. Desquamation: 1-2 weeks after onset of rash
	4. Hypotension: systolic blood pressure less than or equal to 90 mm Hg for adults or less than fifth percentile by age for children aged less than 16 years
	5. Multisystem: Multisystem involvement (three or more of the following organ systems)
	6. Gastrointestinal: vomiting or diarrhea at onset of illness
	7. Muscular: severe myalgia or creatine phosphokinase level at least twice the upper limit of normal
	8. Mucous: vaginal, oropharyngeal, or conjunctival hyperemia
	9. Renal: blood urea nitrogen or creatinine at least twice the upper limit of normal for laboratory or urinary sediment with pyuria (greater than or equal to 5 leukocytes per high-power field) in the absence of urinary tract infection
	10. Hepatic: total bilirubin, alanine aminotransferase enzyme, or asparate aminotransferase enzyme levels at least twice the upper limit of normal for laboratory
	11. Platelet: platelets less than 100,000/mm3
	12. CNS: disorientation or alterations in consciousness without focal neurologic signs when fever and hypotension are absent
	*Death: death within 2 weeks (the period before desquamation appears)
