# Supplementary material for: The Association Between Onset of Staphylococcal Non-menstrual Toxic Shock Syndrome With Inducibility of Toxic Shock Syndrome Toxin-1 Production
Source: Front Microbiol. 2022 Mar 14;13:765317. doi: 10.3389/fmicb.2022.765317 (PMC8964310; doi:10.3389/fmicb.2022.765317)
Supplement: Supplementary file 2 [file Table_2.xlsx]

## Sheet: Sheet1
Table S4: All strains in the phylogenetic tree of the tst-positive strains from NCBI and strains analyzed in this study
	sample_name	MLST	Clonal Complex	T number
1	GCA_009457495	Unknown ST	Unknown ST	7-T
2	GCF_900125915	ST-72	8	7-T
3	GCA_000221785	ST-72	8	7-T
4	GCF_900126255	ST-25	-	7-T
5	GCF_001068315	ST-3889	5	7-T
6	GCF_900126135	ST-88	-	7-T
7	GCF_001986135	ST-88	-	8-T
8	GCF_900250445	ST-834	1	7-T
9	GCF_900128115	ST-1179	97	7-T
10	GCF_009674255	ST-97	97	Not detect
11	GCF_900098105	ST-97	97	6-T
12	GCF_900098175	ST-97	97	6-T
13	GCF_900098005	ST-97	97	6-T
14	GCF_900098095	ST-97	97	6-T
15	GCF_002952015	ST-2454	8	6-T
16	GCF_002850415	ST-2454	8	6-T
17	GCF_002850395	ST-2454	8	6-T
18	GCA_903799015	Unknown ST	Unknown ST	6-T
19	GCF_900457775	ST-5	5	8-T
20	GCF_900124835	ST-5	5	7-T
21	GCF_900251555	ST-5	5	7-T
22	GCF_000390205	ST-5	5	8-T
23	GCF_900097675	ST-5	5	7-T
24	GCF_010365625	ST-5	5	7-T
25	GCA_012652515	ST-5	5	7-T
26	GCF_004328115	ST-5	5	7-T
27	GCF_004328105	ST-5	5	7-T
28	GCF_004328065	ST-5	5	7-T
29	GCF_010570805	ST-5	5	7-T
30	GCF_007726525	ST-5	5	7-T
31	GCF_007726565	ST-5	5	7-T
32	GCF_013868395	ST-5	5	7-T
33	GCF_013867535	ST-5	5	7-T
34	GCF_013868275	ST-5	5	7-T
35	GCF_013868315	ST-5	5	7-T
36	GCF_013868215	ST-5	5	7-T
37	GCF_013868325	ST-5	5	7-T
38	GCF_013868255	ST-5	5	7-T
39	GCF_013867445	ST-5	5	7-T
40	GCF_013868355	ST-5	5	7-T
41	GCF_013868115	ST-5	5	7-T
42	GCF_013868245	ST-5	5	7-T
43	GCF_013868125	ST-5	5	7-T
44	GCF_013868335	ST-5	5	7-T
45	GCF_013868225	ST-5	5	7-T
46	GCA_903810575	ST-5	5	7-T
47	GCF_000607985	ST-5	5	7-T
48	GCA_009463265	ST-840	5	7-T
49	GCF_000538675	ST-840	5	7-T
50	GCA_009461995	ST-840	5	7-T
51	GCF_002126565	ST-840	5	7-T
52	GCF_000552665	ST-840	5	7-T
53	GCA_009459415	ST-840	5	7-T
54	GCF_000569335	ST-840	5	7-T
55	GCA_008934375	ST-840	5	7-T
56	GCF_000563075	ST-840	5	7-T
57	GCF_000578915	ST-840	5	7-T
58	GCF_900083465	ST-5	5	7-T
59	GCF_900149275	ST-5	5	7-T
60	GCA_903800945	ST-5	5	7-T
61	GCA_903808935	ST-5	5	7-T
62	GCA_903809005	ST-5	5	7-T
63	GCF_900149265	ST-5	5	7-T
64	GCA_903811545	ST-5	5	7-T
65	GCA_903808335	ST-2607	5	7-T
66	GCF_003038495	ST-5	5	7-T
67	GCA_903809285	ST-5	5	7-T
68	GCA_903808615	ST-5	5	7-T
69	GCF_900018225	ST-5	5	7-T
70	GCA_900660205	ST-4166	5	6-T
71	GCA_900660255	ST-4166	5	6-T
72	GCA_900660245	ST-4166	5	6-T
73	GCF_900251905	ST-149	5	7-T
74	GCF_900250175	ST-149	5	7-T
75	GCF_900054705	ST-149	5	7-T
76	GCF_900251135	ST-149	5	7-T
77	GCF_003038685	ST-149	5	7-T
78	GCF_003038395	ST-149	5	7-T
79	GCF_900251235	ST-149	5	7-T
80	GCF_900080395	ST-5	5	7-T
81	GCA_903802615	ST-5	5	7-T
82	GCF_014693715	ST-5	5	7-T
83	GCA_009460445	ST-5	5	7-T
84	GCA_009460925	ST-5	5	7-T
85	GCA_009460965	ST-5	5	7-T
86	GCA_013338505	ST-5	5	7-T
87	GCA_014726015	ST-5	5	7-T
88	GCA_009463275	ST-5	5	7-T
89	GCA_013339265	ST-5	5	7-T
90	GCA_009458365	ST-5	5	7-T
91	GCA_009458315	ST-5	5	7-T
92	GCF_001453975	ST-5	5	7-T
93	GCF_900251655	ST-5	5	7-T
94	GCF_000610625	ST-5	5	6-T
95	GCF_012956975	ST-5	5	6-T
96	GCF_012955985	ST-5	5	6-T
97	GCA_903807275	ST-5	5	6-T
98	GCF_003095355	ST-5	5	7-T
99	GCA_010599505	ST-5	5	6-T
100	GCA_010602795	ST-5	5	6-T
101	GCF_000607445	ST-5	5	6-T
102	GCF_900081135	ST-105	5	6-T
103	GCF_008039795	ST-105	5	6-T
104	GCF_000532335	ST-5	5	6-T
105	GCF_000547065	ST-5	5	6-T
106	GCF_000550145	ST-5	5	6-T
107	GCF_000535495	ST-5	5	6-T
108	GCF_000573985	ST-5	5	6-T
109	GCF_000546505	ST-5	5	6-T
110	GCF_000547085	ST-5	5	6-T
111	GCF_000575525	ST-5	5	6-T
112	GCF_000593185	ST-5	5	6-T
113	GCF_000573585	ST-5	5	6-T
114	GCF_000532815	ST-5	5	6-T
115	GCF_001281145	ST-5	5	7-T
116	GCA_014835375	ST-5	5	7-T
117	GCF_012274575	ST-5	5	7-T
118	GCF_011319565	ST-5	5	7-T
119	GCA_011026685	ST-5	5	Not detect
120	GCA_011028625	ST-5	5	7-T
121	GCA_009457535	ST-5	5	7-T
122	GCF_010571075	ST-5	5	7-T
123	GCA_011024025	ST-5	5	7-T
124	GCF_002633805	ST-5	5	7-T
125	GCA_011028785	ST-5	5	7-T
126	GCA_011025405	ST-5	5	7-T
127	GCA_011025355	ST-5	5	7-T
128	GCF_000525205	ST-5	5	7-T
129	GCF_008040515	ST-5	5	7-T
130	GCF_008040325	ST-5	5	7-T
131	GCF_009676025	ST-5	5	Not detect
132	GCF_009676225	ST-5	5	7-T
133	GCF_001306505	ST-5	5	7-T
134	GCF_001306525	ST-5	5	7-T
135	GCF_001278745	ST-5	5	7-T
136	GCA_011030655	ST-5	5	7-T
137	GCA_011023755	ST-4166	5	7-T
138	GCF_000610685	ST-5	5	7-T
139	GCF_000610665	ST-5	5	7-T
140	GCF_000610725	ST-5	5	7-T
141	GCF_003075875	ST-5	5	7-T
142	GCF_000609225	ST-5	5	7-T
143	GCF_003421405	ST-5	5	7-T
144	GCF_014353375	ST-5	5	8-T
145	GCF_014353295	ST-5	5	8-T
146	GCF_002123295	ST-5	5	8-T
147	GCF_900251915	ST-5	5	7-T
148	GCF_014353275	ST-5	5	8-T
149	GCF_014353305	ST-5	5	8-T
150	GCF_012956965	ST-5	5	6-T
151	GCF_003031485	ST-5	5	8-T
152	GCF_012956845	ST-5	5	8-T
153	GCF_002267705	ST-5	5	8-T
154	GCF_000009645	ST-5	5	9-T
155	GCF_001019305	ST-5	5	9-T
156	GCF_001611455	ST-5	5	9-T
157	GCF_001611465	ST-5	5	9-T
158	GCF_001611545	ST-5	5	9-T
159	GCF_001611475	ST-5	5	9-T
160	GCF_009764615	ST-5	5	8-T
161	GCF_003418405	ST-5	5	8-T
162	GCF_009176875	ST-5	5	8-T
163	GCF_009176785	ST-5	5	8-T
164	GCF_009176765	ST-5	5	8-T
165	JMUB4716	ST-2809	5	9-T
166	JMUB4687	ST-2809	5	9-T
167	GCF_000009665	ST-5	5	9-T
168	GCA_903813255	ST-5	5	9-T
169	GCF_000010445	ST-5	5	9-T
170	GCA_903813265	ST-5	5	9-T
171	GCF_001019435	ST-5	5	9-T
172	GCF_001019495	ST-5	5	9-T
173	GCF_003193705	ST-5	5	9-T
174	GCF_000180095	ST-5	5	9-T
175	GCF_000829795	ST-5	5	9-T
176	GCF_003945425	ST-2389	5	9-T
177	GCF_003945405	ST-2389	5	9-T
178	GCF_006088835	ST-5	5	9-T
179	GCF_001640905	ST-5	5	8-T
180	GCF_001640925	ST-5	5	9-T
181	GCF_009764445	ST-5	5	9-T
182	GCF_009764405	ST-5	5	9-T
183	GCA_903800725	ST-5	5	9-T
184	GCF_002094085	ST-5	5	9-T
185	GCF_002094075	ST-5	5	9-T
186	GCF_002094105	ST-5	5	9-T
187	GCF_002094135	ST-5	5	9-T
188	GCF_003351925	ST-5	5	9-T
189	GCF_001184345	ST-5	5	9-T
190	GCF_001725965	ST-5	5	9-T
191	GCF_000932275	ST-5	5	9-T
192	GCF_000932245	ST-5	5	9-T
193	GCF_002131825	ST-5	5	9-T
194	JMUB3024	ST-5	5	9-T
195	GCF_010669265	ST-5	5	8-T
196	GCF_009874615	ST-5	5	9-T
197	GCF_009873715	ST-5	5	9-T
198	GCF_009874525	ST-5	5	9-T
199	GCF_009874575	ST-5	5	9-T
200	GCF_009873645	ST-5	5	9-T
201	GCF_009874585	ST-5	5	9-T
202	GCF_009873665	ST-5	5	9-T
203	GCF_001640885	ST-5	5	8-T
204	GCF_003417285	ST-5	5	8-T
205	GCF_000550365	ST-5	5	8-T
206	GCF_000550425	ST-5	5	8-T
207	GCF_000363605	ST-5	5	8-T
208	GCF_000550305	ST-5	5	8-T
209	GCF_008620175	ST-5	5	9-T
210	Sak-1	ST-5	5	8-T
211	JMUB3007	ST-5	5	8-T
212	GCA_903812895	ST-5	5	8-T
213	GCA_903808145	ST-5	5	8-T
214	GCF_003988705	ST-5	5	9-T
215	GCF_003988695	ST-5	5	9-T
216	GCF_003988455	ST-5	5	9-T
217	GCF_003988035	ST-5	5	9-T
218	GCF_003987985	ST-5	5	9-T
219	GCF_003988375	ST-5	5	9-T
220	GCF_003988435	ST-5	5	9-T
221	GCF_003988465	ST-5	5	9-T
222	GCF_003988655	ST-5	5	9-T
223	GCF_003988115	ST-5	5	9-T
224	GCF_003988065	Unknown ST	Unknown ST	9-T
225	GCF_003988635	ST-5	5	9-T
226	GCF_003988055	ST-5	5	9-T
227	GCF_003988575	ST-5	5	9-T
228	GCF_003988045	ST-5	5	9-T
229	GCF_003988125	ST-5	5	9-T
230	GCF_003988205	ST-5	5	9-T
231	GCF_003988135	ST-5	5	9-T
232	GCF_003988715	ST-5	5	9-T
233	GCF_003988145	ST-5	5	9-T
234	GCF_003988195	ST-5	5	9-T
235	GCF_003988735	ST-5	5	9-T
236	GCF_003988615	ST-5	5	9-T
237	GCF_003988555	ST-5	5	9-T
238	GCF_003988625	ST-5	5	9-T
239	GCF_003987965	ST-5	5	9-T
240	GCF_003988545	ST-5	5	9-T
241	GCF_003988475	ST-5	5	9-T
242	GCF_003988515	ST-5	5	9-T
243	GCF_003988535	ST-5	5	9-T
244	GCF_003987955	ST-5	5	9-T
245	GCF_003987975	ST-5	5	9-T
246	GCF_009674245	ST-188	1	different promoter
247	GCA_900097995	Unknown ST	Unknown ST	6-T
248	GCF_001297365	ST-1	1	7-T
249	GCF_010363945	ST-1	1	6-T
250	GCA_900098185	Unknown ST	Unknown ST	6-T
251	GCF_012277165	ST-1	1	7-T
252	GCF_009660915	ST-1	1	7-T
253	GCF_002904815	ST-3248	1	7-T
254	GCF_002904935	ST-3248	1	7-T
255	GCA_012650435	ST-1	1	7-T
256	GCA_012650765	ST-1	1	7-T
257	GCF_008040255	ST-1	1	7-T
258	GCF_900097905	ST-1	1	7-T
259	GCA_011062115	ST-239	8	7-T
260	GCF_000974385	ST-239	8	6-T
261	GCF_900458315	ST-247	8	5-T
262	GCA_010599345	ST-8	8	6-T
263	GCF_012274815	ST-8	8	7-T
264	GCF_001287685	ST-8	8	7-T
265	GCF_001289545	ST-8	8	7-T
266	GCF_001291305	ST-8	8	7-T
267	GCF_003420125	ST-8	8	7-T
268	GCF_000239615	ST-8	8	7-T
269	GCA_014732035	ST-4317	8	7-T
270	GCA_903808095	ST-8	8	7-T
271	GCF_009675725	ST-8	8	7-T
272	GCF_009676015	ST-8	8	7-T
273	GCF_009675475	ST-8	8	Not detect
274	GCA_903800075	ST-8	8	7-T
275	GCA_903804935	ST-8	8	7-T
276	GCF_014116865	ST-8	8	7-T
277	GCF_013340705	ST-8	8	7-T
278	GCF_003421205	ST-8	8	7-T
279	GCF_003418345	ST-8	8	7-T
280	GCF_009811395	ST-8	8	7-T
281	GCF_003422905	ST-8	8	7-T
282	GCF_003424445	ST-8	8	7-T
283	GCF_003424465	ST-8	8	7-T
284	GCF_003424425	ST-8	8	7-T
285	GCF_003424405	ST-8	8	7-T
286	GCF_003417855	ST-8	8	7-T
287	GCF_003421005	ST-8	8	7-T
288	GCF_003114635	ST-8	8	7-T
289	GCF_003114655	ST-8	8	7-T
290	JMUB3036	ST-8	8	7-T
291	GCF_008619235	ST-8	8	7-T
292	JMUB3011	ST-8	8	7-T
293	JMUB4700	ST-8	8	7-T
294	GCF_003114095	ST-8	8	7-T
295	GCF_000284895	Unknown ST	Unknown ST	7-T
296	JMUB4633	ST-8	8	7-T
297	JMUB4688	ST-8	8	7-T
298	GCF_003420285	ST-8	8	7-T
299	GCF_003424725	ST-8	8	7-T
300	GCF_003424745	ST-8	8	7-T
301	GCF_003423765	ST-8	8	7-T
302	GCF_002356675	ST-8	8	7-T
303	GCF_003424165	ST-8	8	7-T
304	GCF_003424185	ST-8	8	7-T
305	GCF_003425065	ST-8	8	7-T
306	GCF_003425085	ST-8	8	7-T
307	JMUB3035	ST-8	8	Not detect
308	GCF_003424565	ST-8	8	7-T
309	GCF_003425325	ST-8	8	7-T
310	GCF_003424545	ST-8	8	7-T
311	GCF_003424585	ST-8	8	7-T
312	GCF_003425305	ST-8	8	7-T
313	GCF_003425345	ST-8	8	7-T
314	GCA_903806375	Unknown ST	Unknown ST	6-T
315	GCA_903804225	Unknown ST	Unknown ST	6-T
316	GCF_005706855	ST-22	22	7-T
317	GCF_014181055	ST-22	22	7-T
318	GCF_014181085	ST-22	22	7-T
319	GCF_002843855	ST-22	22	7-T
320	GCF_002843825	ST-22	22	7-T
321	GCF_011170165	ST-22	22	7-T
322	GCF_002843805	ST-22	22	7-T
323	GCF_002843765	ST-22	22	7-T
324	GCF_002843775	ST-22	22	7-T
325	GCF_002843725	ST-22	22	7-T
326	GCF_002843735	ST-22	22	7-T
327	GCF_002843845	ST-1645	22	7-T
328	GCF_900040205	ST-22	22	6-T
329	GCF_900040215	ST-22	22	6-T
330	GCF_900037865	ST-22	22	6-T
331	GCF_900058895	ST-22	22	6-T
332	GCF_900048395	ST-22	22	6-T
333	GCF_001227925	ST-22	22	6-T
334	GCF_902166055	ST-22	22	6-T
335	GCA_012651345	ST-22	22	6-T
336	GCA_012651455	ST-22	22	6-T
337	GCA_012651385	ST-22	22	6-T
338	GCA_012652945	ST-22	22	6-T
339	GCA_012651245	ST-22	22	6-T
340	GCF_900252045	ST-22	22	6-T
341	GCF_009690585	ST-22	22	6-T
342	GCA_002849265	ST-22	22	5-T
343	GCF_010569445	ST-22	22	6-T
344	GCA_011026405	ST-22	22	6-T
345	GCA_011025695	ST-22	22	6-T
346	GCA_011024945	ST-22	22	6-T
347	GCF_001224285	ST-22	22	6-T
348	GCF_003184985	ST-22	22	6-T
349	GCF_003185005	ST-22	22	6-T
350	GCF_014353435	ST-22	22	6-T
351	GCF_900250565	ST-22	22	6-T
352	GCF_900250645	ST-22	22	6-T
353	GCF_014353415	ST-22	22	6-T
354	GCF_014353395	ST-22	22	6-T
355	GCF_900251685	ST-22	22	6-T
356	GCF_900048345	ST-22	22	6-T
357	GCF_003239925	ST-22	22	6-T
358	GCF_900045225	ST-22	22	6-T
359	GCF_900250535	ST-22	22	6-T
360	GCF_900252095	ST-22	22	6-T
361	GCA_903812925	ST-22	22	6-T
362	GCA_014731475	ST-22	22	6-T
363	GCF_003238845	ST-22	22	6-T
364	GCF_003238195	ST-22	22	6-T
365	GCF_014353325	ST-22	22	6-T
366	GCF_900252125	ST-22	22	6-T
367	GCA_009457765	ST-22	22	6-T
368	GCF_900251675	ST-22	22	6-T
369	GCA_903810325	ST-22	22	6-T
370	GCF_014353445	ST-22	22	6-T
371	GCF_005048435	ST-22	22	6-T
372	GCF_005047515	ST-22	22	6-T
373	GCA_903808765	ST-22	22	6-T
374	GCF_014353425	ST-22	22	6-T
375	GCF_011319685	ST-22	22	6-T
376	GCF_012274685	ST-22	22	6-T
377	GCA_014832505	ST-22	22	6-T
378	GCF_009690495	ST-152	-	7-T
379	GCF_000242495	ST-49	-	7-T
380	GCA_013405475	ST-151	-	6-T
381	GCF_000009005	ST-151	-	6-T
382	GCF_001681175	ST-705	-	6-T
383	GCF_001681075	ST-705	-	6-T
384	GCF_900457855	ST-705	-	6-T
385	GCA_900635275	ST-705	-	6-T
386	GCF_000949575	ST-3140	-	6-T
387	GCA_001639795	ST-504	-	6-T
388	GCF_001639785	ST-504	-	6-T
389	GCF_003131115	ST-504	-	6-T
390	GCF_006511665	ST-504	-	6-T
391	GCF_013344045	ST-504	-	6-T
392	GCF_006511735	ST-504	-	6-T
393	GCA_013406465	ST-351	-	6-T
394	GCA_013404865	ST-351	-	6-T
395	GCA_013404785	ST-351	-	6-T
396	GCF_900474535	ST-351	-	6-T
397	GCF_011394295	ST-351	-	6-T
398	GCA_013406775	ST-351	-	6-T
399	GCA_013406685	ST-351	-	6-T
400	GCA_013405845	ST-351	-	6-T
401	GCA_013405375	ST-351	-	6-T
402	GCF_003237335	ST-942	-	6-T
403	GCF_000221725	ST-707	-	Not detect
404	GCF_013187685	ST-707	-	7-T
405	GCF_900458495	ST-707	-	7-T
406	GCF_008040235	ST-707	-	7-T
407	GCF_010570775	ST-707	-	7-T
408	GCF_009674955	ST-707	-	7-T
409	GCA_011027755	ST-707	-	7-T
410	GCA_901485155	ST-2361	-	6-T
411	GCF_010364705	ST-816	-	7-T
412	GCF_010363915	ST-816	-	7-T
413	GCF_010363905	ST-816	-	7-T
414	GCF_010363705	ST-816	-	7-T
415	GCF_010363815	ST-816	-	7-T
416	GCF_010363935	ST-816	-	Not detect
417	GCF_000878015	ST-700	130	6-T
418	GCF_900098525	ST-425	-	6-T
419	GCF_004772175	ST-425	-	6-T
420	GCF_003353315	ST-3763	-	6-T
421	GCF_006511475	Unknown ST	Unknown ST	6-T
422	GCF_900098305	ST-133	133	6-T
423	GCF_900098325	ST-133	133	6-T
424	GCF_900098275	ST-133	133	6-T
425	GCF_900098295	ST-133	133	6-T
426	GCF_003955945	ST-133	133	6-T
427	GCF_004772215	ST-133	133	6-T
428	GCF_000210315	ST-133	133	6-T
429	GCF_001680915	ST-133	133	6-T
430	GCF_001681105	ST-133	133	6-T
431	GCF_001681015	ST-3184	-	6-T
432	GCF_001681025	ST-3184	-	6-T
433	GCF_900098315	ST-133	133	6-T
434	GCF_900636335	ST-133	133	6-T
435	GCF_900636695	ST-133	133	6-T
436	GCF_900635315	ST-133	133	6-T
437	GCF_900098635	ST-133	133	6-T
438	GCF_900098265	ST-133	133	6-T
439	GCF_009660405	ST-133	133	6-T
440	GCF_009660825	ST-133	133	6-T
441	GCF_009660535	ST-133	133	6-T
442	GCF_009660865	ST-133	133	6-T
443	GCF_009660805	ST-133	133	6-T
444	GCF_009660505	ST-133	133	6-T
445	GCF_001307235	ST-1093	-	6-T
446	GCA_011030825	ST-395	-	6-T
447	GCA_011025205	ST-395	-	6-T
448	GCF_003237915	ST-395	-	6-T
449	GCA_900636395	Unknown ST	Unknown ST	6-T
450	GCF_000239655	ST-395	-	6-T
451	GCA_011028375	ST-45	45	6-T
452	GCF_900250885	ST-45	45	6-T
453	GCF_900251345	ST-45	45	6-T
454	GCA_903800175	ST-45	45	6-T
455	GCF_900250255	ST-45	45	6-T
456	GCF_003421825	ST-45	45	9-T
457	GCF_003422065	ST-45	45	9-T
458	GCF_900083105	ST-3017	45	7-T
459	GCF_004403005	Unknown ST	Unknown ST	7-T
460	GCF_003419645	ST-508	45	6-T
461	GCF_001297605	ST-508	45	7-T
462	GCF_009660585	ST-508	45	7-T
463	GCF_900083455	ST-508	45	7-T
464	GCF_003193765	ST-508	45	7-T
465	GCF_900251325	ST-508	45	7-T
466	GCF_003420885	ST-508	45	7-T
467	GCF_003420185	ST-508	45	7-T
468	GCF_003422725	ST-508	45	7-T
469	GCF_003422805	ST-508	45	7-T
470	GCF_003422325	ST-508	45	7-T
471	GCF_003417405	ST-508	45	7-T
472	GCF_003420845	ST-508	45	7-T
473	GCF_003857355	ST-508	45	7-T
474	GCF_009660685	ST-508	45	7-T
475	GCA_012650475	ST-508	45	7-T
476	GCA_012650835	ST-2498	45	7-T
477	GCA_012650595	ST-508	45	7-T
478	GCF_002905475	ST-508	45	7-T
479	GCF_002905495	ST-508	45	7-T
480	GCF_002905675	ST-508	45	7-T
481	GCF_003813385	ST-580	-	6-T
482	GCF_900250945	ST-140	-	7-T
483	GCF_002224825	ST-140	-	7-T
484	GCF_000684715	ST-398	-	7-T
485	GCA_900098675	ST-398	-	6-T
486	GCF_003721115	Unknown ST	Unknown ST	6-T
487	GCA_903804205	Unknown ST	Unknown ST	6-T
488	GCF_000162615	ST-42	-	7-T
489	GCF_003813635	ST-34	30	6-T
490	GCF_003813725	ST-34	30	6-T
491	GCF_003813705	ST-34	30	6-T
492	GCF_009675295	ST-34	30	6-T
493	GCF_009675025	ST-34	30	6-T
494	GCA_011029025	ST-1564	30	Not detect
495	GCF_009912475	ST-34	30	6-T
496	GCF_003236895	ST-34	30	6-T
497	GCF_002574055	ST-34	30	6-T
498	GCF_000877915	ST-34	30	6-T
499	GCF_013343885	ST-34	30	6-T
500	GCF_000245575	ST-34	30	6-T
501	GCA_011022505	Unknown ST	Unknown ST	Not detect
502	GCF_003237865	ST-34	30	6-T
503	GCF_000626935	ST-34	30	6-T
504	GCF_003236225	ST-34	30	6-T
505	GCF_000162855	ST-34	30	6-T
506	GCA_903813165	ST-34	30	6-T
507	GCF_900081125	ST-34	30	6-T
508	GCF_003017305	ST-34	30	6-T
509	GCF_003017475	ST-34	30	6-T
510	GCF_000953255	ST-30	30	7-T
511	GCF_900457975	ST-30	30	7-T
512	GCF_003720415	ST-37	30	8-T
513	GCF_003813325	ST-3383	30	7-T
514	GCF_900083235	ST-39	30	8-T
515	GCA_903813115	ST-39	30	8-T
516	GCF_900458345	ST-39	30	8-T
517	GCA_903804895	ST-39	30	8-T
518	GCF_900457555	ST-39	30	8-T
519	GCA_903804915	ST-39	30	8-T
520	GCF_003052445	ST-39	30	8-T
521	GCF_003052325	ST-39	30	8-T
522	GCF_003052335	ST-39	30	8-T
523	GCA_011024435	ST-30	30	6-T
524	GCA_011024305	ST-30	30	6-T
525	GCA_011025965	ST-30	30	6-T
526	GCF_900083185	ST-30	30	6-T
527	GCF_900083385	ST-30	30	5-T
528	GCA_010610025	ST-30	30	6-T
529	GCA_011023135	ST-30	30	6-T
530	GCF_000708425	ST-30	30	6-T
531	GCF_003668675	ST-1163	30	6-T
532	GCF_001065445	ST-30	30	6-T
533	GCF_900083365	ST-30	30	6-T
534	GCF_003813305	ST-30	30	6-T
535	GCF_003813665	ST-30	30	6-T
536	GCF_003813685	ST-30	30	6-T
537	GCF_900080265	ST-30	30	6-T
538	GCF_003813405	ST-30	30	6-T
539	GCF_900082085	ST-30	30	6-T
540	GCF_003031425	ST-30	30	6-T
541	GCA_011025745	ST-30	30	6-T
542	GCA_011030855	ST-30	30	6-T
543	GCA_011026625	ST-30	30	6-T
544	GCA_011030785	ST-30	30	6-T
545	GCF_000193835	ST-30	30	6-T
546	GCF_014235205	ST-30	30	6-T
547	GCF_014061685	ST-30	30	6-T
548	GCA_011028725	ST-30	30	6-T
549	GCA_011022585	ST-30	30	6-T
550	GCF_009675415	ST-30	30	6-T
551	GCF_009675755	ST-30	30	6-T
552	GCF_003354625	ST-30	30	6-T
553	GCF_003354745	ST-30	30	6-T
554	GCF_003354725	ST-30	30	6-T
555	GCF_003420245	ST-30	30	6-T
556	GCF_900046305	ST-30	30	6-T
557	GCF_900080495	ST-30	30	6-T
558	GCA_903800445	ST-30	30	6-T
559	GCF_002126195	ST-30	30	6-T
560	GCF_009912035	ST-30	30	6-T
561	GCF_900250245	ST-30	30	6-T
562	GCF_900250235	ST-30	30	6-T
563	GCF_900251205	ST-30	30	6-T
564	GCF_900251745	ST-30	30	6-T
565	GCF_000163335	ST-30	30	6-T
566	GCA_903809485	ST-30	30	6-T
567	GCA_903809545	ST-30	30	6-T
568	GCA_903809585	ST-30	30	6-T
569	GCA_903809415	ST-30	30	6-T
570	GCA_903809645	ST-30	30	6-T
571	GCA_903808015	Unknown ST	Unknown ST	6-T
572	GCA_903809605	ST-30	30	6-T
573	GCF_000363165	ST-30	30	6-T
574	GCA_011026465	ST-30	30	6-T
575	GCA_011026385	ST-30	30	6-T
576	GCF_004421085	ST-30	30	6-T
577	GCF_900083005	ST-30	30	6-T
578	GCF_013344105	ST-30	30	6-T
579	GCF_900082995	ST-30	30	6-T
580	GCF_013343965	ST-30	30	6-T
581	GCA_903806625	ST-30	30	6-T
582	GCF_009676005	ST-30	30	6-T
583	GCF_002122035	ST-30	30	6-T
584	GCF_900082825	ST-30	30	6-T
585	GCF_900081625	ST-30	30	6-T
586	GCF_900083245	ST-30	30	6-T
587	GCF_900083425	ST-30	30	6-T
588	GCF_900637155	ST-30	30	6-T
589	GCF_000362505	ST-30	30	6-T
590	GCA_011025625	ST-30	30	6-T
591	GCF_900082405	ST-30	30	6-T
592	GCF_900082415	ST-30	30	6-T
593	GCF_002122795	ST-30	30	6-T
594	GCA_903811885	ST-30	30	6-T
595	GCA_010603275	ST-30	30	6-T
596	GCF_003422305	ST-30	30	6-T
597	JMUB4692	ST-30	30	6-T
598	GCF_003419545	ST-30	30	6-T
599	GCF_003421325	ST-30	30	6-T
600	JMUB3038	ST-30	30	6-T
601	GCA_010609985	ST-30	30	6-T
602	GCF_002121925	ST-30	30	6-T
603	GCF_002122885	ST-30	30	6-T
604	GCF_002122875	ST-30	30	6-T
605	GCF_900081545	ST-30	30	6-T
606	GCF_900080275	ST-30	30	6-T
607	GCF_000772025	ST-30	30	6-T
608	GCF_900081215	ST-3012	30	6-T
609	GCF_003417345	ST-30	30	6-T
610	GCF_003427075	ST-30	30	6-T
611	GCF_014773345	ST-30	30	6-T
612	GCA_010603045	ST-30	30	6-T
613	GCF_002124815	ST-30	30	6-T
614	GCF_002221905	ST-30	30	6-T
615	JMUB4641	ST-30	30	6-T
616	GCA_011031055	ST-30	30	6-T
617	GCA_011027205	ST-30	30	6-T
618	GCF_900080845	ST-30	30	6-T
619	GCA_011026125	ST-30	30	6-T
620	GCF_009676265	ST-30	30	6-T
621	GCA_011026495	ST-30	30	6-T
622	GCA_011028925	ST-30	30	6-T
623	GCA_011027165	ST-30	30	6-T
624	GCA_011028705	ST-30	30	6-T
625	GCF_009912595	ST-30	30	6-T
626	GCF_002633785	ST-30	30	6-T
627	GCF_900081945	ST-30	30	6-T
628	GCF_003857315	ST-30	30	6-T
629	GCA_010599695	ST-30	30	6-T
630	GCF_900080635	ST-2994	30	6-T
631	GCF_900083315	ST-30	30	6-T
632	GCF_900081655	ST-30	30	6-T
633	GCF_900082145	ST-30	30	6-T
634	GCF_900045115	ST-605	30	6-T
635	GCA_010609935	ST-30	30	6-T
636	GCF_001018975	ST-30	30	6-T
637	GCF_000626915	ST-30	30	6-T
638	GCF_009912075	ST-30	30	6-T
639	GCA_011028515	ST-30	30	6-T
640	GCA_011023995	ST-30	30	6-T
641	GCF_001899925	ST-30	30	6-T
642	GCF_009912435	ST-30	30	6-T
643	GCF_900081505	ST-30	30	6-T
644	GCF_900081315	ST-30	30	6-T
645	GCA_903806885	ST-30	30	6-T
646	GCF_900070255	ST-30	30	6-T
647	GCF_900070225	ST-30	30	6-T
648	GCA_011026085	ST-30	30	6-T
649	GCF_009728755	ST-30	30	6-T
650	GCF_009728775	ST-30	30	6-T
651	GCF_003721005	ST-30	30	6-T
652	GCA_010599165	ST-30	30	6-T
653	GCF_002126275	ST-30	30	6-T
654	GCA_011026835	ST-30	30	6-T
655	GCF_900082635	ST-30	30	different promoter
656	GCF_009912675	ST-30	30	6-T
657	GCF_900082335	ST-2996	30	6-T
658	GCF_013467165	ST-30	30	6-T
659	GCF_013467405	ST-30	30	6-T
660	GCF_900081845	ST-30	30	6-T
661	GCF_002123865	ST-30	30	6-T
662	GCF_900080465	ST-2374	30	6-T
663	GCF_000160195	ST-30	30	6-T
664	GCF_000242515	ST-30	30	6-T
665	GCF_003017535	ST-30	30	6-T
666	GCF_000162835	ST-30	30	6-T
667	GCF_002156445	ST-30	30	6-T
668	GCF_900081875	ST-2995	30	6-T
669	GCF_001060125	ST-30	30	6-T
670	GCF_009912715	ST-30	30	6-T
671	GCA_011027325	ST-30	30	6-T
672	GCF_000788115	ST-30	30	6-T
673	GCF_003263455	ST-30	30	6-T
674	GCF_001067185	ST-30	30	6-T
675	GCF_900083285	ST-30	30	6-T
676	GCF_008123495	ST-30	30	6-T
677	GCF_002122935	ST-30	30	6-T
678	GCA_903803135	ST-30	30	6-T
679	GCF_009675085	ST-30	30	6-T
680	GCF_001900045	ST-30	30	6-T
681	GCF_013343865	ST-30	30	6-T
682	GCA_011026675	ST-30	30	6-T
683	GCF_009675805	ST-30	30	6-T
684	GCA_011026005	ST-30	30	6-T
685	GCA_011026365	ST-30	30	6-T
686	GCF_010569505	ST-30	30	6-T
687	GCF_010571165	ST-30	30	6-T
688	GCA_011022985	ST-30	30	6-T
689	GCA_011030845	ST-30	30	6-T
690	GCA_011026945	ST-30	30	6-T
691	GCA_011024615	ST-30	30	6-T
692	GCA_011026825	ST-30	30	6-T
693	GCA_011025025	ST-30	30	6-T
694	GCA_011027925	ST-30	30	6-T
695	GCA_011030905	ST-30	30	6-T
696	GCA_011023295	ST-30	30	6-T
697	GCF_003605235	ST-30	30	6-T
698	GCF_003038375	ST-30	30	6-T
699	GCF_003038465	ST-30	30	6-T
700	GCF_009675915	ST-30	30	6-T
701	GCA_011059325	ST-30	30	6-T
702	GCA_011062045	ST-30	30	6-T
703	GCF_009676305	ST-30	30	6-T
704	GCF_009675605	ST-30	30	6-T
705	GCF_009675505	ST-30	30	6-T
706	GCF_009675885	ST-30	30	6-T
707	GCF_009676255	ST-30	30	6-T
708	GCF_009675815	ST-30	30	6-T
709	GCF_009675675	ST-30	30	6-T
710	GCA_011023025	ST-30	30	6-T
711	GCA_011028935	ST-30	30	6-T
712	GCF_009675125	ST-30	30	6-T
713	GCF_009674445	ST-30	30	6-T
714	GCF_009675055	ST-30	30	6-T
715	GCF_009675385	ST-30	30	6-T
716	GCF_000596405	ST-30	30	6-T
717	GCF_010570935	ST-30	30	6-T
718	GCF_900635335	ST-30	30	6-T
719	GCF_014061995	ST-30	30	6-T
720	GCA_011031765	ST-30	30	6-T
721	GCF_010570845	ST-30	30	6-T
722	GCF_010570905	ST-30	30	6-T
723	GCF_003720605	ST-30	30	6-T
724	GCF_000555145	ST-30	30	6-T
725	GCF_003236765	ST-30	30	6-T
726	GCF_003423505	ST-30	30	6-T
727	GCF_009912795	ST-30	30	6-T
728	GCF_002126255	ST-30	30	6-T
729	GCF_002124595	ST-30	30	6-T
730	GCF_002121895	ST-30	30	6-T
731	GCF_002122915	ST-30	30	6-T
732	GCA_009750525	ST-30	30	6-T
733	GCA_009749695	ST-30	30	6-T
734	GCA_011027415	ST-30	30	6-T
735	GCA_011023615	ST-30	30	6-T
736	GCA_011025555	ST-30	30	6-T
737	GCA_011027255	ST-30	30	6-T
738	GCF_900080885	ST-30	30	6-T
739	GCF_900458475	ST-30	30	6-T
740	GCF_009675105	ST-605	30	6-T
741	GCF_001639205	Unknown ST	Unknown ST	6-T
742	GCF_001639185	ST-30	30	6-T
743	GCF_001639195	ST-30	30	6-T
744	GCA_001639225	ST-30	30	6-T
745	GCF_900082725	ST-36	30	6-T
746	GCA_903801945	ST-36	30	6-T
747	GCA_903802835	ST-36	30	6-T
748	GCA_014726335	ST-36	30	6-T
749	GCA_010609625	ST-36	30	6-T
750	GCA_903809095	ST-36	30	6-T
751	GCA_903808665	ST-36	30	6-T
752	GCA_903808075	ST-36	30	6-T
753	GCF_000248555	ST-36	30	6-T
754	GCF_000362285	ST-36	30	6-T
755	GCF_000248595	ST-36	30	6-T
756	GCF_000248895	ST-36	30	6-T
757	GCF_000248875	ST-346	30	6-T
758	GCA_903801225	ST-346	30	6-T
759	GCF_000248535	ST-346	30	6-T
760	GCF_000248735	ST-36	30	6-T
761	GCA_009458635	ST-36	30	6-T
762	GCA_903801335	ST-36	30	6-T
763	GCF_000248775	ST-36	30	6-T
764	GCF_000248575	ST-36	30	6-T
765	GCF_000248955	ST-36	30	6-T
766	GCF_000556025	ST-36	30	6-T
767	GCF_000555905	ST-36	30	6-T
768	GCF_000556385	ST-36	30	6-T
769	GCF_900081375	ST-36	30	6-T
770	GCA_903802105	ST-36	30	6-T
771	GCF_900483065	ST-36	30	6-T
772	GCF_900490315	ST-36	30	6-T
773	GCF_900020445	ST-36	30	6-T
774	GCF_900036935	ST-36	30	6-T
775	GCA_903803245	ST-36	30	6-T
776	GCF_900035875	ST-36	30	6-T
777	GCF_900045585	ST-36	30	6-T
778	GCF_900022575	ST-36	30	6-T
779	GCF_900037705	ST-36	30	6-T
780	GCF_900044495	ST-36	30	6-T
781	GCF_900044925	ST-36	30	6-T
782	GCF_001019175	ST-36	30	6-T
783	GCF_000163575	ST-36	30	6-T
784	GCF_900458225	ST-36	30	6-T
785	GCF_900044405	ST-36	30	6-T
786	GCF_000557185	ST-36	30	6-T
787	GCF_000557845	ST-36	30	6-T
788	GCF_000361385	ST-36	30	6-T
789	GCF_000529835	ST-36	30	6-T
790	GCF_000556985	ST-36	30	6-T
791	GCF_000557365	ST-36	30	6-T
792	GCF_900038285	ST-36	30	6-T
793	GCF_900038845	ST-36	30	6-T
794	GCF_900035835	ST-36	30	6-T
795	GCF_900046865	ST-36	30	6-T
796	GCA_903809665	ST-36	30	6-T
797	GCA_004210035	ST-36	30	6-T
798	GCF_900042125	ST-36	30	6-T
799	GCF_900018065	ST-36	30	6-T
800	GCF_900045595	ST-36	30	6-T
801	GCF_900018315	ST-36	30	6-T
802	GCA_903801175	ST-36	30	6-T
803	GCF_900038785	ST-36	30	6-T
804	GCF_900035845	ST-36	30	6-T
805	GCF_900038375	ST-36	30	6-T
806	GCF_900060225	ST-36	30	6-T
807	GCF_900017495	ST-36	30	6-T
808	GCA_903799235	ST-36	30	6-T
809	GCF_900039665	ST-36	30	6-T
810	GCF_900018715	ST-36	30	6-T
811	GCF_900483975	ST-36	30	6-T
812	GCF_900484045	ST-36	30	6-T
813	GCF_900490425	ST-36	30	6-T
814	GCF_900054935	ST-36	30	6-T
815	GCF_900484015	ST-36	30	6-T
816	GCF_900484025	ST-36	30	6-T
817	GCF_900019165	ST-36	30	6-T
818	GCA_903798705	ST-36	30	6-T
819	GCA_903799725	ST-36	30	6-T
820	GCA_903799735	ST-36	30	6-T
821	GCA_903798805	ST-36	30	6-T
822	GCA_903799845	ST-36	30	6-T
823	GCF_900041045	ST-36	30	6-T
824	GCF_900484365	ST-36	30	6-T
825	GCF_900484225	ST-36	30	6-T
826	GCF_900484075	ST-36	30	6-T
827	GCF_900484095	ST-36	30	6-T
828	GCA_903799705	ST-36	30	6-T
829	GCA_903798525	ST-36	30	6-T
830	GCA_903799935	ST-36	30	6-T
831	GCF_900022665	ST-36	30	6-T
832	GCF_900483745	ST-36	30	6-T
833	GCF_900018125	ST-36	30	6-T
834	GCF_900022655	ST-36	30	6-T
835	GCA_903799905	ST-36	30	6-T
836	GCA_903799975	ST-36	30	6-T
837	GCA_903799895	ST-36	30	6-T
838	GCF_900047175	ST-36	30	6-T
839	GCF_900038255	ST-36	30	6-T
840	GCF_900040405	ST-36	30	6-T
841	GCF_900042625	ST-36	30	6-T
842	GCF_900046005	ST-36	30	6-T
843	GCF_900019185	ST-36	30	6-T
844	GCF_900064545	ST-36	30	6-T
845	GCF_900041805	ST-36	30	6-T
846	GCF_900038865	ST-36	30	6-T
847	GCF_900036425	ST-36	30	6-T
848	GCF_900041165	ST-36	30	6-T
849	GCF_900020235	ST-36	30	6-T
850	GCF_900048625	ST-36	30	6-T
851	GCF_900040275	ST-36	30	6-T
852	GCF_900017655	ST-36	30	6-T
853	GCA_903798615	ST-36	30	6-T
854	GCF_900483155	ST-36	30	6-T
855	GCA_903806185	ST-36	30	6-T
856	GCA_903803415	ST-36	30	6-T
857	GCA_903806335	ST-36	30	6-T
858	GCA_903806445	ST-36	30	6-T
859	GCA_903803495	ST-36	30	6-T
860	GCA_903803865	ST-36	30	6-T
861	GCA_903806555	ST-36	30	6-T
862	GCA_903803485	ST-36	30	6-T
863	GCA_903803365	ST-36	30	6-T
864	GCA_903803165	ST-36	30	6-T
865	GCA_903801805	ST-346	30	6-T
866	GCF_900044615	ST-36	30	6-T
867	GCF_900482685	ST-36	30	6-T
868	GCF_900041965	ST-36	30	6-T
869	GCF_900017595	ST-36	30	6-T
870	GCA_903805895	ST-36	30	6-T
871	GCA_903799815	ST-36	30	6-T
872	GCA_903799035	ST-36	30	6-T
873	GCF_900049465	ST-36	30	6-T
874	GCF_900045975	ST-36	30	6-T
875	GCF_900484235	ST-36	30	6-T
876	GCA_903806385	ST-36	30	6-T
877	GCF_900482655	ST-36	30	6-T
878	GCF_900483485	ST-36	30	6-T
879	GCF_900017575	ST-36	30	6-T
880	GCF_900044565	ST-36	30	6-T
881	GCF_900484035	ST-36	30	6-T
882	GCF_900484065	ST-36	30	6-T
883	GCA_903810445	ST-36	30	6-T
884	GCF_900045625	ST-36	30	6-T
885	GCF_900041885	ST-36	30	6-T
886	GCF_900045615	ST-36	30	6-T
887	GCF_900041145	ST-36	30	6-T
888	GCF_900040565	ST-36	30	6-T
889	GCF_900046285	ST-36	30	6-T
890	GCF_900046295	ST-36	30	6-T
891	GCF_900040165	ST-36	30	6-T
892	GCF_900042145	ST-36	30	6-T
893	GCF_900020215	ST-36	30	6-T
894	GCA_903813335	ST-36	30	6-T
895	GCA_903813315	ST-36	30	6-T
896	GCF_900045515	ST-36	30	6-T
897	GCF_900044885	ST-36	30	6-T
898	GCF_900038415	ST-2939	30	6-T
899	GCF_900018035	ST-36	30	6-T
900	GCF_900048195	ST-36	30	6-T
901	GCF_900052635	ST-36	30	6-T
902	GCF_900038345	ST-36	30	6-T
903	GCF_900038955	ST-36	30	6-T
904	GCF_900040305	ST-36	30	6-T
905	GCF_900031665	ST-36	30	6-T
906	GCF_900056965	ST-36	30	6-T
907	GCF_900057795	ST-36	30	6-T
908	GCF_900039075	ST-36	30	6-T
909	GCF_900039105	ST-36	30	6-T
910	GCF_900038365	ST-36	30	6-T
911	GCA_903798855	ST-36	30	6-T
912	GCF_900045685	ST-36	30	6-T
913	GCF_900045815	ST-36	30	6-T
914	GCF_900056975	ST-36	30	6-T
915	GCF_900048465	ST-36	30	6-T
916	GCF_900047265	ST-36	30	6-T
917	GCF_900051095	ST-36	30	6-T
918	GCF_900033765	ST-36	30	6-T
919	GCF_900482815	ST-36	30	6-T
920	GCA_903803325	ST-36	30	6-T
921	GCA_903804155	ST-36	30	6-T
922	GCA_903803785	ST-36	30	6-T
923	GCA_903803745	ST-36	30	6-T
924	GCA_903806235	ST-36	30	6-T
925	GCA_903803915	ST-36	30	6-T
926	GCA_903806495	ST-36	30	6-T
927	GCF_900046055	ST-36	30	6-T
928	GCF_900052115	ST-36	30	6-T
929	GCA_903803825	ST-36	30	6-T
930	GCA_903803885	ST-36	30	6-T
931	GCF_900054455	ST-36	30	6-T
932	GCF_900038735	ST-36	30	6-T
933	GCF_900483895	ST-36	30	6-T
934	GCF_900037645	ST-2938	30	6-T
935	GCA_903808185	ST-36	30	6-T
936	GCA_903812855	ST-36	30	6-T
937	GCA_903813135	ST-36	30	6-T
938	GCF_900038405	ST-36	30	6-T
939	GCF_900018705	ST-36	30	6-T
940	GCF_900045635	ST-36	30	6-T
941	GCF_900482665	ST-36	30	6-T
942	GCF_900018135	ST-36	30	6-T
943	GCF_900045125	ST-36	30	6-T
944	GCF_900045645	ST-36	30	6-T
945	GCA_903798885	ST-36	30	6-T
946	GCA_903799455	ST-36	30	6-T
947	GCA_903799425	ST-36	30	6-T
948	GCF_900058635	ST-36	30	6-T
949	GCF_900048185	ST-36	30	6-T
950	GCF_900040315	ST-36	30	6-T
951	GCF_900483625	ST-36	30	6-T
952	GCF_900482925	ST-36	30	6-T
953	GCF_900483565	ST-36	30	6-T
954	GCF_900050655	ST-36	30	6-T
955	GCF_900048135	ST-36	30	6-T
956	GCF_900022585	ST-36	30	6-T
957	GCF_900037765	ST-36	30	6-T
958	GCF_900044535	ST-36	30	6-T
959	GCF_900483535	ST-36	30	6-T
960	GCF_900484295	ST-36	30	6-T
961	GCF_900484125	ST-36	30	6-T
962	GCF_900484165	ST-36	30	6-T
963	GCF_900040835	ST-36	30	6-T
964	GCF_900484535	ST-36	30	6-T
965	GCF_900040095	ST-36	30	6-T
966	GCA_903810465	ST-36	30	6-T
967	GCF_900038805	ST-36	30	6-T
968	GCF_900040105	ST-36	30	6-T
969	GCF_900044515	ST-36	30	6-T
970	GCF_900482985	ST-36	30	6-T
971	GCF_900038795	ST-36	30	6-T
972	GCF_900047385	ST-36	30	6-T
973	GCF_900018235	ST-36	30	6-T
974	GCF_900039015	ST-36	30	6-T
975	GCF_900019095	ST-36	30	6-T
976	GCF_900045565	ST-36	30	6-T
977	GCF_900045725	ST-36	30	6-T
978	GCF_900047505	ST-36	30	6-T
979	GCF_900035735	ST-36	30	6-T
980	GCF_900035745	ST-36	30	6-T
981	GCF_900040075	ST-36	30	6-T
982	GCF_900040855	ST-36	30	6-T
983	GCF_900047225	ST-36	30	6-T
984	GCF_900038855	ST-36	30	6-T
985	GCF_900048505	ST-36	30	6-T
986	GCF_900045695	ST-36	30	6-T
987	GCF_900053475	ST-36	30	6-T
988	GCF_900042655	ST-36	30	6-T
989	GCF_900482745	ST-36	30	6-T
990	GCF_900483855	ST-36	30	6-T
991	GCF_900048235	ST-36	30	6-T
992	GCF_900483215	ST-36	30	6-T
993	GCF_900046365	ST-36	30	6-T
994	GCF_900063345	ST-36	30	6-T
995	GCF_900045795	ST-36	30	6-T
996	GCF_900018295	ST-36	30	6-T
997	GCF_900037715	ST-36	30	6-T
998	GCF_900047325	ST-36	30	6-T
999	GCF_900047315	ST-36	30	6-T
1000	GCF_900041845	ST-36	30	6-T
1001	GCF_900042255	ST-36	30	6-T
1002	GCF_900484305	ST-36	30	6-T
1003	GCA_903799945	ST-36	30	6-T
1004	GCA_903798455	ST-36	30	6-T
1005	GCA_903798965	ST-36	30	6-T
1006	GCA_903799685	ST-36	30	6-T
1007	GCA_903799745	ST-36	30	6-T
1008	GCA_903798925	ST-36	30	6-T
1009	GCA_903799165	ST-36	30	6-T
1010	GCA_903799435	ST-36	30	6-T
1011	GCA_903798945	ST-36	30	6-T
1012	GCA_903798915	ST-36	30	6-T
